# Supplementary material for: Effectiveness of Journal Ranking Schemes as a Tool for Locating Information
Source: PLoS One. 2008 Feb 27;3(2):e1683. doi: 10.1371/journal.pone.0001683 (PMC2244807; doi:10.1371/journal.pone.0001683)
Supplement: Table S1 — Median change of rank from JIF to optimal ranking for all fields with at least two journals with more than 50 articles published during the steady-state period. (0.00 MB TXT) [file pone.0001683.s005.txt]

Median change of rank	Field Name	Number of journals considered
-788	Peripheral Vascular Disease	10
-671	Computer Science, Software Engineering	7
-601	Health Care Sciences & Services	3
-592	Physics, Nuclear	4
-575	Transplantation	4
-556	Chemistry, Medicinal	2
-457	Medicine, Research & Experimental	6
-451	Agricultural Engineering	3
-442	Medicine, General & Internal	46
-419	Ophthalmology	20
-415	Chemistry, Analytical	11
-396	Nutrition & Dietetics	19
-390	Computer Science, Artificial Intelligence	8
-386	Anesthesiology	10
-370	Nursing	6
-364	Infectious Diseases	9
-353	Electrochemistry	8
-342	Medical Laboratory Technology	8
-333	Energy & Fuels	8
-332	Materials Science, Ceramics	5
-322	Physics, Condensed Matter	11
-316	Astronomy & Astrophysics	13
-314	Pharmacology & Pharmacy	67
-312	International Relations	5
-309	Physics, Multidisciplinary	30
-291	Physics, Applied	35
-260	Environmental Sciences	34
-257	Spectroscopy	9
-253	Physics, Mathematical	7
-250	Oncology	31
-245	Multidisciplinary Sciences	17
-242	Business, Finance	2
-238	Optics	15
-233	Education, Scientific Disciplines	4
-229	Toxicology	7
-218	Geriatrics & Gerontology	7
-217	Political Science	7
-213	Rheumatology	5
-213	Industrial Relations & Labor	2
-213	Radiology, Nuclear Medicine & Medical Imaging	31
-200	Hematology	20
-190	Emergency Medicine	5
-186	Biochemical Research Methods	8
-182	Gastroenterology & Hepatology	17
-178	Respiratory System	11
-165	Computer Science, Information Systems	5
-165	Engineering, Manufacturing	4
-143	Developmental Biology	15
-135	Metallurgy & Metallurgical Engineering	13
-132	Obstetrics & Gynecology	15
-131	Computer Science, Interdisciplinary Applications	12
-113	Mycology	5
-108	Engineering, Electrical & Electronic	39
-107	Cardiac & Cardiovascular Systems	21
-105	Materials Science, Biomaterials	3
-88	Urology & Nephrology	20
-87	Geography	2
-78	Genetics & Heredity	14
-75	Immunology	43
-72	Business	2
-64	Meteorology & Atmospheric Sciences	14
-61	Engineering, Industrial	2
-60	Biophysics	2
-56	Microbiology	10
-51	Acoustics	2
-45	Engineering, Petroleum	4
-33	Cell Biology	15
-33	Biochemistry & Molecular Biology	92
-32	Biology	22
-28	Chemistry, Physical	26
-25	Statistics & Probability	16
-23	Nuclear Science & Technology	22
-21	Evolutionary Biology	5
-19	Engineering, Aerospace	9
-19	Sociology	4
-17	Information Science & Library Science	2
-12	Engineering, Multidisciplinary	15
-8	Social Issues	2
-5	Instruments & Instrumentation	2
-4	Management	3
-4	Agriculture, Multidisciplinary	8
0	Engineering, Marine	2
6	Materials Science, Characterization & Testing	5
6	Physics, Fluids & Plasmas	8
13	Crystallography	11
14	Andrology	4
18	Chemistry, Organic	59
25	Public, Environmental & Occupational Health	38
27	Economics	16
34	Mechanics	13
35	Fisheries	4
36	Polymer Science	15
37	Allergy	2
40	Critical Care Medicine	6
43	Agronomy	17
43	Microscopy	3
47	Endocrinology & Metabolism	28
53	Materials Science, Multidisciplinary	16
56	Psychiatry	18
60	Virology	7
63	Physiology	19
67	Geochemistry & Geophysics	15
73	Psychology, Experimental	3
73	Clinical Neurology	41
75	Education & Educational Research	12
75	Biotechnology & Applied Microbiology	13
86	Mathematics, Interdisciplinary Applications	3
90	Engineering, Mechanical	16
90	Mathematics	61
100	Materials Science, Paper & Wood	7
103	Engineering, Civil	5
115	Anatomy & Morphology	4
115	Engineering, Chemical	19
117	Engineering, Biomedical	3
117	Tropical Medicine	2
121	Mathematics, Applied	33
143	Automation & Control Systems	11
147	Psychology, Multidisciplinary	10
147	Dermatology	15
149	Psychology, Applied	5
158	Pediatrics	21
163	Substance Abuse	3
166	Plant Sciences	35
167	Pathology	26
170	Oceanography	2
174	Engineering, Geological	2
175	Anthropology	2
181	Psychology	15
184	Veterinary Sciences	46
184	Chemistry, Inorganic & Nuclear	9
193	Materials Science, Composites	6
193	Physics, Atomic, Molecular & Chemical	9
198	Paleontology	2
198	Construction & Building Technology	7
202	Medicine, Legal	2
202	Computer Science, Theory & Methods	11
214	Neurosciences	31
224	Materials Science, Textiles	2
228	Agriculture, Dairy & Animal Science	13
233	Food Science & Technology	30
234	Forestry	11
239	Otorhinolaryngology	16
248	Operations Research & Management Science	8
248	Surgery	33
249	Rehabilitation	6
252	Transportation Science & Technology	3
257	Psychology, Developmental	5
258	Horticulture	4
264	Orthopedics	16
270	Geosciences, Multidisciplinary	25
283	Geology	4
299	Mineralogy	7
299	Psychology, Educational	3
309	Ecology	24
312	Sport Sciences	10
322	Parasitology	8
340	Entomology	19
347	Thermodynamics	4
374	Dentistry, Oral Surgery & Medicine	19
421	Limnology	3
466	Psychology, Social	7
523	Ornithology	4
531	Marine & Freshwater Biology	26
533	Soil Science	14
534	Zoology	19
582	Psychology, Clinical	7
635	Family Studies	4
768	Behavioral Sciences	2
